# Supplementary material for: Expression and pathological effects of periostin in human osteoarthritis cartilage
Source: BMC Musculoskelet Disord. 2015 Aug 21;16:215. doi: 10.1186/s12891-015-0682-3 (PMC4545863; doi:10.1186/s12891-015-0682-3)
Supplement: Additional file 1: — Primer list for qRT-PCR. (XLSX 10 kb) [file 12891_2015_682_MOESM1_ESM.xlsx]

## Sheet: Sheet1
	Gene		Primer
	MMP-1		plus		5'- TTGCCGACAGAGATGAAGTCC -3'
			minus		5'- AGCAGCATCGATATGCTTCACA -3'
	MMP-2		plus		5'- TACAGGATCATTGGCTACACACC -3'
			minus		5'- GGTCACATCGCTCCAGACT -3'
	MMP-3		plus		5'- CTGGACTCCGACACTCTGGA -3'
			minus		5'- CAGGAAAGGTTCTGAAGTGACC -3'
	MMP-8		plus		5'- GCTTCCATTTCTGCTCTTACTCCA -3'
			minus		5'- GTGCCATTCTTCCTTGTAGACTGA -3'
	MMP-9		plus		5'- ACGCACGACGTCTTCCAGTACC -3'
			minus		5'- ACTTGGTCCACCTGGTTCAACTC -3'
	MMP-13		plus		5'- CCAGACTTCACGATGGCATTG -3'
			minus		5'- GGCATCTCCTCCATAATTTGGC -3'
	ADAMTS-4		plus		5'- ACAAAGATCCAGGAAAGGAGGGCT -3'
			minus		5'- AGGGCTGAGGACCGTTAAAGGAAA -3'
	ADAMTS-5		plus		5'- ACAAGAGCCTGGAAGTGAGCAAGA -3'
			minus		5'- ATGCCCACATAAATCCTCCCGAGT -3'
	IL-6		plus		5'- AGACAGCCACTCACCTCTTCA -3'
			minus		5'- AGTGCCTCTTTGCTGCTTTC -3'
	IL-8		plus		5'- AACCACCGGAAGGAACCATCTC -3'
			minus		5'- AATCAGGAAGGCTGCCAAGAGAG -3'
	NOS2		plus		5'- GCCACAGAAGAGCCTGAGAG -3'
			minus		5'- AGGAAGCCAGCAGACACC -3'
	COX2		plus		5'- ACAGGCTTCCATTGACCAGAGC -3'
			minus		5'- ACCATAGAGTGCTTCCAACTCTGC -3'
	Periostin		plus		5'- CAACGCAGCGCTATTCTGAC -3'
			minus		5'- CCAAGTTGTCCCAAGCCTCA -3'
	COL1		plus		5'- GTGGAAACCCGAGCCCTGCC -3'
			minus		5'- TCCCTTGGGTCCCTCGACGC -3'
	COL2		plus		5'- AGG GCC AGG ATG TCC GGC AA -3'
			minus		5'- ACG AGG TCC AGG GGC ACC TTT T -3'
	COL10		plus		5'- AGCTTCAGAAAGCTGCCAAG -3'
			minus		5'- TGGGTAGTGGGCCTTTTATG -3'
	SOX9		plus		5'- TACGACTACACCGACCACCA -3'
			minus		5'- CTCCTCAAGGTCGAGTGAGC -3'
	ACAN		plus		5'- CTATCAGGACAAGGTCTCAC -3'
			minus		5'- TCGAGGGTGTAGCGTGTAGA -3'
	GAPDH		plus		5'- TGCACCACCAACTGCTTAGC -3'
			minus		5'- ACTGTGGTCATGAGTCCTTCCA -3'
